# Supplementary material for: Transcriptomic Interaction between Young Fecal Transplantation and Perfluorobutanesulfonate in Aged Zebrafish Gonads
Source: Toxics. 2022 Oct 22;10(11):631. doi: 10.3390/toxics10110631 (PMC9692687; doi:10.3390/toxics10110631)
Supplement: Supplementary file 1 [file toxics-10-00631-s001.zip]

Archive with 1 entries (1 files):
- toxics-1948850-supplementary.pdf
